# Supplementary material for: From Polyalthia to Polyalthiopsis (Annonaceae): transfer of species enlarges a previously monotypic genus
Source: PhytoKeys. 2020 May 26;148:71–91. doi: 10.3897/phytokeys.148.50929 (PMC7270077; doi:10.3897/phytokeys.148.50929)
Supplement: XML Treatment for Polyalthiopsis [file phytokeys.148.50929-treatment1.xml]

<!DOCTYPE tp:taxon-treatment
  PUBLIC "-//TaxonX//DTD Taxonomic Treatment Publishing DTD v0 20100105//EN" "tax-treatment-NSO.dtd">
<tp:taxon-treatment xmlns:tp="http://www.plazi.org/taxpub"><tp:treatment-meta><kwd-group><label>Taxon classification</label><kwd><named-content xmlns:xlink="http://www.w3.org/1999/xlink" content-type="kingdom">Plantae</named-content></kwd><kwd><named-content xmlns:xlink="http://www.w3.org/1999/xlink" content-type="order">Magnoliales</named-content></kwd><kwd><named-content xmlns:xlink="http://www.w3.org/1999/xlink" content-type="family">Annonaceae</named-content></kwd></kwd-group><mixed-citation publication-type="journal"><person-group><name><surname>Xue</surname><given-names>Bine</given-names></name><name><surname>Ding</surname><given-names>Hong-Bo</given-names></name><name><surname>Yao</surname><given-names>Gang</given-names></name><name><surname>Shao</surname><given-names>Yun-Yun</given-names></name><name><surname>Fan</surname><given-names>Xiao-Jing</given-names></name><name><surname>Tan</surname><given-names>Yun-Hong</given-names></name></person-group><article-title>From <italic><tp:taxon-name><tp:taxon-name-part taxon-name-part-type="genus" reg="Polyalthia">Polyalthia</tp:taxon-name-part></tp:taxon-name></italic> to <italic><tp:taxon-name><tp:taxon-name-part taxon-name-part-type="genus" reg="Polyalthiopsis">Polyalthiopsis</tp:taxon-name-part></tp:taxon-name></italic> (<tp:taxon-name><tp:taxon-name-part taxon-name-part-type="family">Annonaceae</tp:taxon-name-part></tp:taxon-name>): transfer of species enlarges a previously monotypic genus</article-title><source>PhytoKeys</source><day>26</day><month>5</month><year>2020</year><volume>148</volume><fpage>71</fpage><lpage>91</lpage><pub-id pub-id-type="doi">10.3897/phytokeys.148.50929</pub-id></mixed-citation></tp:treatment-meta><tp:nomenclature><tp:taxon-name><object-id xmlns:xlink="http://www.w3.org/1999/xlink" content-type="arpha" xlink:type="simple">959A71D2-149F-5E9B-BA95-45393380B607</object-id>
              <tp:taxon-name-part taxon-name-part-type="genus" reg="Polyalthiopsis">Polyalthiopsis</tp:taxon-name-part>
            </tp:taxon-name><tp:taxon-authority>Chaowasku, Ann. Bot. Fennici 55: 130. 2018.</tp:taxon-authority><xref ref-type="fig" rid="F2">Figs 2</xref><xref ref-type="fig" rid="F3">, 3</xref><xref ref-type="fig" rid="F4">, 4</xref><xref ref-type="fig" rid="F5">, 5</xref></tp:nomenclature><tp:treatment-sec sec-type="type species" id="SECID0EG2AG"><title>Type species.</title><p><italic><tp:taxon-name><tp:taxon-name-part taxon-name-part-type="genus" reg="Polyalthiopsis">Polyalthiopsis</tp:taxon-name-part> <tp:taxon-name-part taxon-name-part-type="species" reg="floribunda">floribunda</tp:taxon-name-part></tp:taxon-name></italic> (Jovet-Ast) Chaowasku – <italic><tp:taxon-name><tp:taxon-name-part taxon-name-part-type="genus" reg="Polyalthia">Polyalthia</tp:taxon-name-part> <tp:taxon-name-part taxon-name-part-type="species" reg="floribunda">floribunda</tp:taxon-name-part></tp:taxon-name></italic> Jovet-Ast, Notul. Syst. 9: 75. 1940. – <italic><tp:taxon-name><tp:taxon-name-part taxon-name-part-type="genus" reg="Huberantha">Huberantha</tp:taxon-name-part> <tp:taxon-name-part taxon-name-part-type="species" reg="floribunda">floribunda</tp:taxon-name-part></tp:taxon-name></italic> (Jovet-Ast) I.M.Turner, Webbia 71: 229. 2016. – Type: Vietnam. Phanrang Prov., Tra Ca, 10 March 1924, <italic>Poilane 10052</italic> (holotype P [barcode no. P00411080]; isotypes A[barcode no. A00351290], BO?, CMUB, HN, K[barcode no. K000608178], L[barcode no. L3728819], P [barcode no. P00411081; P00411082]), in flower.</p></tp:treatment-sec><tp:treatment-sec sec-type="description" id="SECID0EP3AG"><title>Description.</title><p>Medium-sized to large trees. Young twigs glabrous. Leaves petiolate, blade elliptic, with glandular dots observable when dry, base cuneate, apex acute to bluntly (caudate-)acuminate; petiole with transverse striations when dry; upper surface of midrib raised in living plants, becoming slightly sunken when dry, lower surface of midrib raised; secondary veins rather faint in living plants, becoming slightly raised on both sides when dry, leaf venation brochidodromous; tertiary veins reticulate. Flower(s) in 1- to 5-flowered inflorescences, bisexual, pedicellate; inflorescences axillary, peduncle inconspicuous, bracts present. Sepals broadly ovate-triangular. Petals membranous-papyraceous to leathery. Outer petals elliptic-ovate or linear-lanceolate. Inner petals (narrowly) elliptic-ovate or linear-lanceolate. Stamens numerous per flower, connective truncate, covering thecae. Carpels numerous per flower; ovaries with 1 or more line(s) of hairs; stigma terete; ovule(s) 1 or 2 per ovary, sub-basal or lateral. Monocarps oblong to rhomboidal or cylindrical, stipitate, glabrous. Seed(s) 1or 2 per monocarp, cylindrical, surface smooth, raphe broadly sunken and partially slightly raised in middle, endosperm ruminations lamelliform.</p></tp:treatment-sec><tp:treatment-sec sec-type="distribution" id="SECID0EU3AG"><title>Distribution.</title><p>Three species, known from Xizang, Yunnan Provinces of China and Thừa Thiên-Hu, Ninh Thuận Provinces of Vietnam (Fig. <xref ref-type="fig" rid="F5">5</xref>).</p></tp:treatment-sec><tp:treatment-sec><!--Section generated to contain objects referenced in tp:taxon-treatment.--><fig id="F2" position="float" orientation="portrait"><object-id xmlns:xlink="http://www.w3.org/1999/xlink" content-type="doi" xlink:type="simple">10.3897/phytokeys.148.50929.figure2</object-id><object-id xmlns:xlink="http://www.w3.org/1999/xlink" content-type="arpha" xlink:type="simple">498BA434-B0D2-5B8D-A4F5-58F725FAB494</object-id><label>Figure 2.</label><caption><p>Morphological comparison between <italic><tp:taxon-name><tp:taxon-name-part taxon-name-part-type="genus" reg="Polyalthiopsis">Polyalthiopsis</tp:taxon-name-part> <tp:taxon-name-part taxon-name-part-type="species" reg="chinensis">chinensis</tp:taxon-name-part></tp:taxon-name></italic> and <italic><tp:taxon-name><tp:taxon-name-part taxon-name-part-type="genus" reg="Polyalthia">P.</tp:taxon-name-part> <tp:taxon-name-part taxon-name-part-type="species" reg="verrucipes">verrucipes</tp:taxon-name-part></tp:taxon-name></italic><bold>A</bold> type specimen of <italic><tp:taxon-name><tp:taxon-name-part taxon-name-part-type="genus" reg="Polyalthia">P.</tp:taxon-name-part> <tp:taxon-name-part taxon-name-part-type="species" reg="chinensis">chinensis</tp:taxon-name-part></tp:taxon-name></italic> (<italic>Qinghai-Xizang Exped. 74-4451</italic>, PE) <bold>B</bold> infloresence of <italic><tp:taxon-name><tp:taxon-name-part taxon-name-part-type="genus" reg="Polyalthia">P.</tp:taxon-name-part> <tp:taxon-name-part taxon-name-part-type="species" reg="chinensis">chinensis</tp:taxon-name-part></tp:taxon-name></italic> (<italic>Qinghai-Xizang Exped. 74-4451</italic>, PE) <bold>C</bold> type specimen of <italic><tp:taxon-name><tp:taxon-name-part taxon-name-part-type="genus" reg="Polyalthia">P.</tp:taxon-name-part> <tp:taxon-name-part taxon-name-part-type="species" reg="verrucipes">verrucipes</tp:taxon-name-part></tp:taxon-name></italic> (<italic>C. W. Wang 76321</italic>, A) <bold>D</bold> inflorescence of <italic><tp:taxon-name><tp:taxon-name-part taxon-name-part-type="genus" reg="Polyalthia">P.</tp:taxon-name-part> <tp:taxon-name-part taxon-name-part-type="species" reg="verrucipes">verrucipes</tp:taxon-name-part></tp:taxon-name></italic> (<italic>B. Xue &amp; H.B. Ding 311</italic>, IBSC) <bold>E</bold> adaxial leaf surface of <italic><tp:taxon-name><tp:taxon-name-part taxon-name-part-type="genus" reg="Polyalthia">P.</tp:taxon-name-part> <tp:taxon-name-part taxon-name-part-type="species" reg="chinensis">chinensis</tp:taxon-name-part></tp:taxon-name></italic> (<italic>Qinghai-Xizang Exped. 74-4451</italic>, KUN) <bold>F</bold> abaxial leaf surface of <italic><tp:taxon-name><tp:taxon-name-part taxon-name-part-type="genus" reg="Polyalthia">P.</tp:taxon-name-part> <tp:taxon-name-part taxon-name-part-type="species" reg="chinensis">chinensis</tp:taxon-name-part></tp:taxon-name></italic> (<italic>Qinghai-Xizang Exped. 74-4451</italic>, KUN) <bold>G</bold> adaxial leaf surface of <italic><tp:taxon-name><tp:taxon-name-part taxon-name-part-type="genus" reg="Polyalthia">P.</tp:taxon-name-part> <tp:taxon-name-part taxon-name-part-type="species" reg="verrucipes">verrucipes</tp:taxon-name-part></tp:taxon-name></italic> (<italic>Yunnan Exped. 9527</italic>, KUN) <bold>H</bold> abaxial leaf surface of <italic><tp:taxon-name><tp:taxon-name-part taxon-name-part-type="genus" reg="Polyalthia">P.</tp:taxon-name-part> <tp:taxon-name-part taxon-name-part-type="species" reg="verrucipes">verrucipes</tp:taxon-name-part></tp:taxon-name></italic> (<italic>Yunnan Exped. 9527</italic>, KUN).</p></caption><graphic xmlns:xlink="http://www.w3.org/1999/xlink" xlink:href="phytokeys-148-071-g002.jpg" position="float" orientation="portrait" xlink:type="simple" id="oo_413842.jpg"><uri content-type="original_file" xlink:type="simple">https://binary.pensoft.net/fig/413842</uri></graphic></fig><fig id="F3" position="float" orientation="portrait"><object-id xmlns:xlink="http://www.w3.org/1999/xlink" content-type="doi" xlink:type="simple">10.3897/phytokeys.148.50929.figure3</object-id><object-id xmlns:xlink="http://www.w3.org/1999/xlink" content-type="arpha" xlink:type="simple">966C92A7-609F-5BF9-92A3-5A548FA3349E</object-id><label>Figure 3.</label><caption><p>Morphology of <italic><tp:taxon-name><tp:taxon-name-part taxon-name-part-type="genus" reg="Polyalthiopsis">Polyalthiopsis</tp:taxon-name-part> <tp:taxon-name-part taxon-name-part-type="species" reg="verrucipes">verrucipes</tp:taxon-name-part></tp:taxon-name></italic> comb. nov. <bold>A</bold> trunk, showing greyish bark <bold>B</bold> a branch, showing the leaf lamina <bold>C</bold> adaxial leaf surface, showing the raised midrib <bold>D</bold> close-up of the abaxial surface of dried leaf, showing glands <bold>E</bold> petiole with transverse striations when dried <bold>F</bold> lateral view of the flower <bold>G</bold> top view of the flower <bold>H</bold> bottom view of the flower <bold>I</bold> adaxial and abaxial view of the stamen <bold>J</bold> carpel <bold>K</bold> longitudinal section of a developing carpel, showing two developing ovules <bold>L</bold> developing young fruits <bold>M</bold> single dried monocarp, showing the two seeds 01187409 (<italic>C. W. Wang 76321</italic>, PE) <bold>N</bold> cylindrical seed, showing longitudinal groove around circumference (<italic>C. W. Wang 76321</italic>, PE). – Photos: <bold>A, C–E, I–N</bold>, by Bine Xue; <bold>B</bold>, by Yun-Hong Tan; <bold>G–H</bold> by Hong-Bo Ding.</p></caption><graphic xmlns:xlink="http://www.w3.org/1999/xlink" xlink:href="phytokeys-148-071-g003.jpg" position="float" orientation="portrait" xlink:type="simple" id="oo_413843.jpg"><uri content-type="original_file" xlink:type="simple">https://binary.pensoft.net/fig/413843</uri></graphic></fig><fig id="F4" position="float" orientation="portrait"><object-id xmlns:xlink="http://www.w3.org/1999/xlink" content-type="doi" xlink:type="simple">10.3897/phytokeys.148.50929.figure4</object-id><object-id xmlns:xlink="http://www.w3.org/1999/xlink" content-type="arpha" xlink:type="simple">40A758B2-B96A-53C3-B4CA-A3605DAE2B19</object-id><label>Figure 4.</label><caption><p><italic><tp:taxon-name><tp:taxon-name-part taxon-name-part-type="genus" reg="Polyalthiopsis">Polyalthiopsis</tp:taxon-name-part> <tp:taxon-name-part taxon-name-part-type="species" reg="verrucipes">verrucipes</tp:taxon-name-part></tp:taxon-name></italic> comb. nov. <bold>A</bold> flowering branch <bold>B</bold> close-up of adaxial surface of leaf, showing glands <bold>C</bold> close-up of leaf petiole, showing the transverse striations on dried petiole <bold>D</bold> lateral view of the flower <bold>E</bold> adaxial view of the flower <bold>F</bold> sepal <bold>G</bold> outer petal <bold>H</bold> inner petal <bold>I</bold> stamen <bold>J</bold> carpel <bold>K</bold> longitudinal section of the developing carpel, showing two lateral ovules <bold>L</bold> a dried monocarp <bold>M</bold> a seed. Drawn by Ding-Han Cui. (<bold>A–K</bold> from <italic>B. Xue</italic> &amp; <italic>H. B. Ding XB311</italic>, IBSC; <bold>L, M</bold> from <italic>C. W. Wang 76321</italic>, PE)</p></caption><graphic xmlns:xlink="http://www.w3.org/1999/xlink" xlink:href="phytokeys-148-071-g004.jpg" position="float" orientation="portrait" xlink:type="simple" id="oo_413844.jpg"><uri content-type="original_file" xlink:type="simple">https://binary.pensoft.net/fig/413844</uri></graphic></fig><fig id="F5" position="float" orientation="portrait"><object-id xmlns:xlink="http://www.w3.org/1999/xlink" content-type="doi" xlink:type="simple">10.3897/phytokeys.148.50929.figure5</object-id><object-id xmlns:xlink="http://www.w3.org/1999/xlink" content-type="arpha" xlink:type="simple">9932DF06-DE4D-5737-A56F-18372316FFEB</object-id><label>Figure 5.</label><caption><p>Distribution of <italic><tp:taxon-name><tp:taxon-name-part taxon-name-part-type="genus" reg="Polyalthopsis">Polyalthopsis</tp:taxon-name-part> <tp:taxon-name-part taxon-name-part-type="species" reg="chinensis">chinensis</tp:taxon-name-part></tp:taxon-name></italic>, <italic><tp:taxon-name><tp:taxon-name-part taxon-name-part-type="genus" reg="Polyalthia">P.</tp:taxon-name-part> <tp:taxon-name-part taxon-name-part-type="species" reg="floribunda">floribunda</tp:taxon-name-part></tp:taxon-name></italic> and <italic><tp:taxon-name><tp:taxon-name-part taxon-name-part-type="genus" reg="Polyalthia">P.</tp:taxon-name-part> <tp:taxon-name-part taxon-name-part-type="species" reg="verrucipes">verrucipes</tp:taxon-name-part></tp:taxon-name></italic>.</p></caption><graphic xmlns:xlink="http://www.w3.org/1999/xlink" xlink:href="phytokeys-148-071-g005.jpg" position="float" orientation="portrait" xlink:type="simple" id="oo_413845.jpg"><uri content-type="original_file" xlink:type="simple">https://binary.pensoft.net/fig/413845</uri></graphic></fig></tp:treatment-sec></tp:taxon-treatment>
