# Supplementary material for: From Polyalthia to Polyalthiopsis (Annonaceae): transfer of species enlarges a previously monotypic genus
Source: PhytoKeys. 2020 May 26;148:71–91. doi: 10.3897/phytokeys.148.50929 (PMC7270077; doi:10.3897/phytokeys.148.50929)
Supplement: XML Treatment for Polyalthiopsis chinensis [file phytokeys.148.50929-treatment2.xml]

<!DOCTYPE tp:taxon-treatment
  PUBLIC "-//TaxonX//DTD Taxonomic Treatment Publishing DTD v0 20100105//EN" "tax-treatment-NSO.dtd">
<tp:taxon-treatment xmlns:tp="http://www.plazi.org/taxpub"><tp:treatment-meta><kwd-group><label>Taxon classification</label><kwd><named-content xmlns:xlink="http://www.w3.org/1999/xlink" content-type="kingdom">Plantae</named-content></kwd><kwd><named-content xmlns:xlink="http://www.w3.org/1999/xlink" content-type="order">Magnoliales</named-content></kwd><kwd><named-content xmlns:xlink="http://www.w3.org/1999/xlink" content-type="family">Annonaceae</named-content></kwd></kwd-group><mixed-citation publication-type="journal"><person-group><name><surname>Xue</surname><given-names>Bine</given-names></name><name><surname>Ding</surname><given-names>Hong-Bo</given-names></name><name><surname>Yao</surname><given-names>Gang</given-names></name><name><surname>Shao</surname><given-names>Yun-Yun</given-names></name><name><surname>Fan</surname><given-names>Xiao-Jing</given-names></name><name><surname>Tan</surname><given-names>Yun-Hong</given-names></name></person-group><article-title>From <italic><tp:taxon-name><tp:taxon-name-part taxon-name-part-type="genus" reg="Polyalthia">Polyalthia</tp:taxon-name-part></tp:taxon-name></italic> to <italic><tp:taxon-name><tp:taxon-name-part taxon-name-part-type="genus" reg="Polyalthiopsis">Polyalthiopsis</tp:taxon-name-part></tp:taxon-name></italic> (<tp:taxon-name><tp:taxon-name-part taxon-name-part-type="family">Annonaceae</tp:taxon-name-part></tp:taxon-name>): transfer of species enlarges a previously monotypic genus</article-title><source>PhytoKeys</source><day>26</day><month>5</month><year>2020</year><volume>148</volume><fpage>71</fpage><lpage>91</lpage><pub-id pub-id-type="doi">10.3897/phytokeys.148.50929</pub-id></mixed-citation></tp:treatment-meta><tp:nomenclature><tp:taxon-name><object-id xmlns:xlink="http://www.w3.org/1999/xlink" content-type="arpha" xlink:type="simple">B6164F55-50B2-53DF-9D9D-E7AC47339DDF</object-id>
              <tp:taxon-name-part taxon-name-part-type="genus" reg="Polyalthiopsis">Polyalthiopsis</tp:taxon-name-part>
              <tp:taxon-name-part taxon-name-part-type="species" reg="chinensis">chinensis</tp:taxon-name-part>
              <object-id xmlns:xlink="http://www.w3.org/1999/xlink" content-type="ipni" xlink:type="simple">urn:lsid:ipni.org:names:77209705-1</object-id>
            </tp:taxon-name><tp:taxon-authority>(S.K.Wu ex P.T.Li) B.Xue &amp; Y.H.Tan</tp:taxon-authority><tp:taxon-status xmlns:xlink="http://www.w3.org/1999/xlink" xlink:type="simple">comb. nov.</tp:taxon-status><xref ref-type="fig" rid="F2">Figs 2</xref><xref ref-type="fig" rid="F5">, 5</xref><tp:nomenclature-citation-list><tp:nomenclature-citation><tp:taxon-name>
                  <tp:taxon-name-part taxon-name-part-type="genus" reg="Polyalthia">Polyalthia</tp:taxon-name-part> <tp:taxon-name-part taxon-name-part-type="species" reg="chinensis">chinensis</tp:taxon-name-part></tp:taxon-name><comment>S.K.Wu &amp; P.T.Li in Acta Phytotax. Sin. 14 (1): 108, t. 4. 1976. Basionym</comment></tp:nomenclature-citation></tp:nomenclature-citation-list></tp:nomenclature><tp:treatment-sec sec-type="material" id="SECID0E65AG"><title>Type.</title><p>China. Xizang: Mêdog, 20 Auguest 1974, <italic>Qinghai-Xizang Exped. 74-4451</italic> (holotype, PE! [barcode no., PE01187290]; isotypes, PE! [[barcode no., PE01187291, PE01187292, PE01187293], KUN! [barcode no., KUN0677650]).</p></tp:treatment-sec><tp:treatment-sec sec-type="distribution" id="SECID0EH6AG"><title>Distribution and habitat.</title><p>Known from Mêdog in Xingzang Province (Fig. <xref ref-type="fig" rid="F5">5</xref>), growing in rain forests, at low to medium elevations (800–1000 m a.s.l.).</p></tp:treatment-sec><tp:treatment-sec sec-type="phenology" id="SECID0ER6AG"><title>Phenology.</title><p>Flowering in August.</p></tp:treatment-sec><tp:treatment-sec sec-type="material" id="SECID0EW6AG"><title>Additional specimens examined.</title><p><italic>B. S. Li &amp; S. Z. Cheng 2668</italic> (PE).</p></tp:treatment-sec><tp:treatment-sec sec-type="Preliminary IUCN conservation status" id="SECID0E56AG"><title>Preliminary IUCN conservation status.</title><p>DD (<xref ref-type="bibr" rid="B20">IUCN 2012</xref>). This species is only represented by two collections in Mêdog in Xizang Province. As Mêdog is not well explored, we tentatively recommend the conservation status as Data Deficient.</p></tp:treatment-sec><tp:treatment-sec><!--Section generated to contain objects referenced in tp:taxon-treatment.--><fig id="F2" position="float" orientation="portrait"><object-id xmlns:xlink="http://www.w3.org/1999/xlink" content-type="doi" xlink:type="simple">10.3897/phytokeys.148.50929.figure2</object-id><object-id xmlns:xlink="http://www.w3.org/1999/xlink" content-type="arpha" xlink:type="simple">498BA434-B0D2-5B8D-A4F5-58F725FAB494</object-id><label>Figure 2.</label><caption><p>Morphological comparison between <italic><tp:taxon-name><tp:taxon-name-part taxon-name-part-type="genus" reg="Polyalthiopsis">Polyalthiopsis</tp:taxon-name-part> <tp:taxon-name-part taxon-name-part-type="species" reg="chinensis">chinensis</tp:taxon-name-part></tp:taxon-name></italic> and <italic><tp:taxon-name><tp:taxon-name-part taxon-name-part-type="genus" reg="Polyalthia">P.</tp:taxon-name-part> <tp:taxon-name-part taxon-name-part-type="species" reg="verrucipes">verrucipes</tp:taxon-name-part></tp:taxon-name></italic><bold>A</bold> type specimen of <italic><tp:taxon-name><tp:taxon-name-part taxon-name-part-type="genus" reg="Polyalthia">P.</tp:taxon-name-part> <tp:taxon-name-part taxon-name-part-type="species" reg="chinensis">chinensis</tp:taxon-name-part></tp:taxon-name></italic> (<italic>Qinghai-Xizang Exped. 74-4451</italic>, PE) <bold>B</bold> infloresence of <italic><tp:taxon-name><tp:taxon-name-part taxon-name-part-type="genus" reg="Polyalthia">P.</tp:taxon-name-part> <tp:taxon-name-part taxon-name-part-type="species" reg="chinensis">chinensis</tp:taxon-name-part></tp:taxon-name></italic> (<italic>Qinghai-Xizang Exped. 74-4451</italic>, PE) <bold>C</bold> type specimen of <italic><tp:taxon-name><tp:taxon-name-part taxon-name-part-type="genus" reg="Polyalthia">P.</tp:taxon-name-part> <tp:taxon-name-part taxon-name-part-type="species" reg="verrucipes">verrucipes</tp:taxon-name-part></tp:taxon-name></italic> (<italic>C. W. Wang 76321</italic>, A) <bold>D</bold> inflorescence of <italic><tp:taxon-name><tp:taxon-name-part taxon-name-part-type="genus" reg="Polyalthia">P.</tp:taxon-name-part> <tp:taxon-name-part taxon-name-part-type="species" reg="verrucipes">verrucipes</tp:taxon-name-part></tp:taxon-name></italic> (<italic>B. Xue &amp; H.B. Ding 311</italic>, IBSC) <bold>E</bold> adaxial leaf surface of <italic><tp:taxon-name><tp:taxon-name-part taxon-name-part-type="genus" reg="Polyalthia">P.</tp:taxon-name-part> <tp:taxon-name-part taxon-name-part-type="species" reg="chinensis">chinensis</tp:taxon-name-part></tp:taxon-name></italic> (<italic>Qinghai-Xizang Exped. 74-4451</italic>, KUN) <bold>F</bold> abaxial leaf surface of <italic><tp:taxon-name><tp:taxon-name-part taxon-name-part-type="genus" reg="Polyalthia">P.</tp:taxon-name-part> <tp:taxon-name-part taxon-name-part-type="species" reg="chinensis">chinensis</tp:taxon-name-part></tp:taxon-name></italic> (<italic>Qinghai-Xizang Exped. 74-4451</italic>, KUN) <bold>G</bold> adaxial leaf surface of <italic><tp:taxon-name><tp:taxon-name-part taxon-name-part-type="genus" reg="Polyalthia">P.</tp:taxon-name-part> <tp:taxon-name-part taxon-name-part-type="species" reg="verrucipes">verrucipes</tp:taxon-name-part></tp:taxon-name></italic> (<italic>Yunnan Exped. 9527</italic>, KUN) <bold>H</bold> abaxial leaf surface of <italic><tp:taxon-name><tp:taxon-name-part taxon-name-part-type="genus" reg="Polyalthia">P.</tp:taxon-name-part> <tp:taxon-name-part taxon-name-part-type="species" reg="verrucipes">verrucipes</tp:taxon-name-part></tp:taxon-name></italic> (<italic>Yunnan Exped. 9527</italic>, KUN).</p></caption><graphic xmlns:xlink="http://www.w3.org/1999/xlink" xlink:href="phytokeys-148-071-g002.jpg" position="float" orientation="portrait" xlink:type="simple" id="oo_413842.jpg"><uri content-type="original_file" xlink:type="simple">https://binary.pensoft.net/fig/413842</uri></graphic></fig><fig id="F5" position="float" orientation="portrait"><object-id xmlns:xlink="http://www.w3.org/1999/xlink" content-type="doi" xlink:type="simple">10.3897/phytokeys.148.50929.figure5</object-id><object-id xmlns:xlink="http://www.w3.org/1999/xlink" content-type="arpha" xlink:type="simple">9932DF06-DE4D-5737-A56F-18372316FFEB</object-id><label>Figure 5.</label><caption><p>Distribution of <italic><tp:taxon-name><tp:taxon-name-part taxon-name-part-type="genus" reg="Polyalthopsis">Polyalthopsis</tp:taxon-name-part> <tp:taxon-name-part taxon-name-part-type="species" reg="chinensis">chinensis</tp:taxon-name-part></tp:taxon-name></italic>, <italic><tp:taxon-name><tp:taxon-name-part taxon-name-part-type="genus" reg="Polyalthia">P.</tp:taxon-name-part> <tp:taxon-name-part taxon-name-part-type="species" reg="floribunda">floribunda</tp:taxon-name-part></tp:taxon-name></italic> and <italic><tp:taxon-name><tp:taxon-name-part taxon-name-part-type="genus" reg="Polyalthia">P.</tp:taxon-name-part> <tp:taxon-name-part taxon-name-part-type="species" reg="verrucipes">verrucipes</tp:taxon-name-part></tp:taxon-name></italic>.</p></caption><graphic xmlns:xlink="http://www.w3.org/1999/xlink" xlink:href="phytokeys-148-071-g005.jpg" position="float" orientation="portrait" xlink:type="simple" id="oo_413845.jpg"><uri content-type="original_file" xlink:type="simple">https://binary.pensoft.net/fig/413845</uri></graphic></fig></tp:treatment-sec><ref-list><ref id="B20"><mixed-citation xmlns:xlink="http://www.w3.org/1999/xlink" xlink:type="simple"><institution xlink:type="simple">IUCN</institution> (<year>2012</year>) <source>IUCN Red List Categories and Criteria: version 3.1. Second edition.</source><publisher-name>IUCN</publisher-name>, <publisher-loc>Gland, Switzerland and Cambridge, UK</publisher-loc>, <size units="page">32 pp</size>.</mixed-citation></ref></ref-list></tp:taxon-treatment>
