# Supplementary material for: From Polyalthia to Polyalthiopsis (Annonaceae): transfer of species enlarges a previously monotypic genus
Source: PhytoKeys. 2020 May 26;148:71–91. doi: 10.3897/phytokeys.148.50929 (PMC7270077; doi:10.3897/phytokeys.148.50929)
Supplement: XML Treatment for Polyalthiopsis verrucipes [file phytokeys.148.50929-treatment3.xml]

<!DOCTYPE tp:taxon-treatment
  PUBLIC "-//TaxonX//DTD Taxonomic Treatment Publishing DTD v0 20100105//EN" "tax-treatment-NSO.dtd">
<tp:taxon-treatment xmlns:tp="http://www.plazi.org/taxpub"><tp:treatment-meta><kwd-group><label>Taxon classification</label><kwd><named-content xmlns:xlink="http://www.w3.org/1999/xlink" content-type="kingdom">Plantae</named-content></kwd><kwd><named-content xmlns:xlink="http://www.w3.org/1999/xlink" content-type="order">Magnoliales</named-content></kwd><kwd><named-content xmlns:xlink="http://www.w3.org/1999/xlink" content-type="family">Annonaceae</named-content></kwd></kwd-group><mixed-citation publication-type="journal"><person-group><name><surname>Xue</surname><given-names>Bine</given-names></name><name><surname>Ding</surname><given-names>Hong-Bo</given-names></name><name><surname>Yao</surname><given-names>Gang</given-names></name><name><surname>Shao</surname><given-names>Yun-Yun</given-names></name><name><surname>Fan</surname><given-names>Xiao-Jing</given-names></name><name><surname>Tan</surname><given-names>Yun-Hong</given-names></name></person-group><article-title>From <italic><tp:taxon-name><tp:taxon-name-part taxon-name-part-type="genus" reg="Polyalthia">Polyalthia</tp:taxon-name-part></tp:taxon-name></italic> to <italic><tp:taxon-name><tp:taxon-name-part taxon-name-part-type="genus" reg="Polyalthiopsis">Polyalthiopsis</tp:taxon-name-part></tp:taxon-name></italic> (<tp:taxon-name><tp:taxon-name-part taxon-name-part-type="family">Annonaceae</tp:taxon-name-part></tp:taxon-name>): transfer of species enlarges a previously monotypic genus</article-title><source>PhytoKeys</source><day>26</day><month>5</month><year>2020</year><volume>148</volume><fpage>71</fpage><lpage>91</lpage><pub-id pub-id-type="doi">10.3897/phytokeys.148.50929</pub-id></mixed-citation></tp:treatment-meta><tp:nomenclature><tp:taxon-name><object-id xmlns:xlink="http://www.w3.org/1999/xlink" content-type="arpha" xlink:type="simple">682DD7C5-A379-546E-909A-FCE806978D83</object-id>
              <tp:taxon-name-part taxon-name-part-type="genus" reg="Polyalthiopsis">Polyalthiopsis</tp:taxon-name-part>
              <tp:taxon-name-part taxon-name-part-type="species" reg="verrucipes">verrucipes</tp:taxon-name-part>
              <object-id xmlns:xlink="http://www.w3.org/1999/xlink" content-type="ipni" xlink:type="simple">urn:lsid:ipni.org:names:77209706-1</object-id>
            </tp:taxon-name><tp:taxon-authority>(C.Y.Wu ex P.T.Li) B.Xue &amp; Y.H.Tan</tp:taxon-authority><tp:taxon-status xmlns:xlink="http://www.w3.org/1999/xlink" xlink:type="simple">comb. nov.</tp:taxon-status><xref ref-type="fig" rid="F2">Figs 2</xref><xref ref-type="fig" rid="F3">, 3</xref><xref ref-type="fig" rid="F4">, 4</xref><xref ref-type="fig" rid="F5">, 5</xref><tp:nomenclature-citation-list><tp:nomenclature-citation><tp:taxon-name>
                  <tp:taxon-name-part taxon-name-part-type="genus" reg="Polyalthia">Polyalthia</tp:taxon-name-part> <tp:taxon-name-part taxon-name-part-type="species" reg="verrucipes">verrucipes</tp:taxon-name-part></tp:taxon-name><comment>C.Y.Wu ex P.T.Li in Acta Phytotax. Sin. 14 (1): 110. 1976. Basionym</comment></tp:nomenclature-citation></tp:nomenclature-citation-list></tp:nomenclature><tp:treatment-sec sec-type="material" id="SECID0ERCBG"><title>Type.</title><p><bold><italic>Lectotype</italic> (designated here).</bold> China. Yunnan: Menghai, July 1936, <italic>C. W. Wang 76321</italic> (IBSC! [barcode no. IBSC0003386]; isolectotypes, A [barcode no. A00039580, photo!], IBSC! [barcode no. IBSC0003386], PE! [barcode no. PE01187287, PE01187470], NAS[barcode no. NAS00321991, photo!]).</p></tp:treatment-sec><tp:treatment-sec sec-type="description" id="SECID0E5CBG"><title>Description.</title><p>Trees to 15 m tall (Fig. <xref ref-type="fig" rid="F3">3A</xref>). Branches greyish-black, glabrous. Petiole 3–7 mm long, 1–2 mm in diameter, glabrous, with transverse striations when dry (Figs <xref ref-type="fig" rid="F3">3E</xref>, <xref ref-type="fig" rid="F4">4C</xref>); leaf laminas oblong to oblong-lanceolate, 10–17 × 2.5–5 cm, base broadly cuneate or obtuse, apex acuminate (Figs <xref ref-type="fig" rid="F3">3B</xref>, <xref ref-type="fig" rid="F4">4A</xref>), both surfaces glabrous, thinly leathery, densely verrucate with foliar glands when dry (Figs <xref ref-type="fig" rid="F2">2G, H</xref>, <xref ref-type="fig" rid="F3">3D</xref>, <xref ref-type="fig" rid="F4">4B</xref>); upper surface of midrib raised when fresh (Fig. <xref ref-type="fig" rid="F3">3C</xref>), becoming flat or slightly sunken when dry (Fig. <xref ref-type="fig" rid="F2">2G</xref>), lower surface of midrib raised; secondary veins 15–18 on each side of midrib, delicate and prominent on both surfaces; tertiary veins reticulate. Inflorescences axillary, with solitary flower (Figs <xref ref-type="fig" rid="F2">2D</xref>, <xref ref-type="fig" rid="F3">3F, H</xref>, <xref ref-type="fig" rid="F4">4A, D, E</xref>). Pedicel 1–2 mm long, hispid, with one ovate bracteole at top, 2–3 ovate bracteoles at base (Fig. <xref ref-type="fig" rid="F3">3F, L</xref>). Sepals ovate, 2 × 2 mm, slightly reflexed, ciliate (Fig. <xref ref-type="fig" rid="F4">4F</xref>). Petals 6, valvate, free, in 2 whorls; white, linear, both whorls subequal, ca. 16 × 3–5 mm, thinly leathery, glabrous, slightly ciliate (Figs <xref ref-type="fig" rid="F3">3F–H</xref>, <xref ref-type="fig" rid="F4">4G, H</xref>). Stamens 40–50 per flower, ca. 1 mm long (Figs <xref ref-type="fig" rid="F3">3I</xref>, <xref ref-type="fig" rid="F4">4I</xref>); connective truncate. Carpels 12–16 per flower, oblong, glabrous; stigma ovoid, puberulent; ovary with 1 or 2 line(s) of hairs (Figs <xref ref-type="fig" rid="F3">3J</xref>, <xref ref-type="fig" rid="F4">4J</xref>); ovules 2 per ovary, lateral (Figs <xref ref-type="fig" rid="F3">3K</xref>, <xref ref-type="fig" rid="F4">4K</xref>). Fruiting pedicel becoming longer and thicker, 5–7 mm long, ca. 3 mm in diameter; monocarp stipes 7–9 mm long; monocarps oblong to rhomboid, ca. 2 cm long, 1 cm in diameter (Figs <xref ref-type="fig" rid="F3">3M</xref>, <xref ref-type="fig" rid="F4">4M</xref>). Seeds 2 per monocarp, yellowish, semi-ellipsoid to ellipsoid, ca. 18 cm long, 8 mm in diameter, endosperm rumination lamelliform (Figs <xref ref-type="fig" rid="F3">3M, N</xref>, <xref ref-type="fig" rid="F4">4M</xref>).</p><fig id="F4" position="float" orientation="portrait"><object-id xmlns:xlink="http://www.w3.org/1999/xlink" content-type="doi" xlink:type="simple">10.3897/phytokeys.148.50929.figure4</object-id><object-id xmlns:xlink="http://www.w3.org/1999/xlink" content-type="arpha" xlink:type="simple">40A758B2-B96A-53C3-B4CA-A3605DAE2B19</object-id><label>Figure 4.</label><caption><p><italic><tp:taxon-name><tp:taxon-name-part taxon-name-part-type="genus" reg="Polyalthiopsis">Polyalthiopsis</tp:taxon-name-part> <tp:taxon-name-part taxon-name-part-type="species" reg="verrucipes">verrucipes</tp:taxon-name-part></tp:taxon-name></italic> comb. nov. <bold>A</bold> flowering branch <bold>B</bold> close-up of adaxial surface of leaf, showing glands <bold>C</bold> close-up of leaf petiole, showing the transverse striations on dried petiole <bold>D</bold> lateral view of the flower <bold>E</bold> adaxial view of the flower <bold>F</bold> sepal <bold>G</bold> outer petal <bold>H</bold> inner petal <bold>I</bold> stamen <bold>J</bold> carpel <bold>K</bold> longitudinal section of the developing carpel, showing two lateral ovules <bold>L</bold> a dried monocarp <bold>M</bold> a seed. Drawn by Ding-Han Cui. (<bold>A–K</bold> from <italic>B. Xue</italic> &amp; <italic>H. B. Ding XB311</italic>, IBSC; <bold>L, M</bold> from <italic>C. W. Wang 76321</italic>, PE)</p></caption><graphic xmlns:xlink="http://www.w3.org/1999/xlink" xlink:href="phytokeys-148-071-g004.jpg" position="float" orientation="portrait" xlink:type="simple" id="oo_413844.jpg"><uri content-type="original_file" xlink:type="simple">https://binary.pensoft.net/fig/413844</uri></graphic></fig></tp:treatment-sec><tp:treatment-sec sec-type="distribution" id="SECID0EMIBG"><title>Distribution and habitat.</title><p>Known from several localities in Yunnan Province (Fig. <xref ref-type="fig" rid="F5">5</xref>): Hei-long-tan and Manxi in Meng-hai County and Kun-man in Meng-yang Town, Jinghong, growing in rain forests, at medium elevations (1300–1800 m a.s.l.).</p><fig id="F5" position="float" orientation="portrait"><object-id xmlns:xlink="http://www.w3.org/1999/xlink" content-type="doi" xlink:type="simple">10.3897/phytokeys.148.50929.figure5</object-id><object-id xmlns:xlink="http://www.w3.org/1999/xlink" content-type="arpha" xlink:type="simple">9932DF06-DE4D-5737-A56F-18372316FFEB</object-id><label>Figure 5.</label><caption><p>Distribution of <italic><tp:taxon-name><tp:taxon-name-part taxon-name-part-type="genus" reg="Polyalthopsis">Polyalthopsis</tp:taxon-name-part> <tp:taxon-name-part taxon-name-part-type="species" reg="chinensis">chinensis</tp:taxon-name-part></tp:taxon-name></italic>, <italic><tp:taxon-name><tp:taxon-name-part taxon-name-part-type="genus" reg="Polyalthia">P.</tp:taxon-name-part> <tp:taxon-name-part taxon-name-part-type="species" reg="floribunda">floribunda</tp:taxon-name-part></tp:taxon-name></italic> and <italic><tp:taxon-name><tp:taxon-name-part taxon-name-part-type="genus" reg="Polyalthia">P.</tp:taxon-name-part> <tp:taxon-name-part taxon-name-part-type="species" reg="verrucipes">verrucipes</tp:taxon-name-part></tp:taxon-name></italic>.</p></caption><graphic xmlns:xlink="http://www.w3.org/1999/xlink" xlink:href="phytokeys-148-071-g005.jpg" position="float" orientation="portrait" xlink:type="simple" id="oo_413845.jpg"><uri content-type="original_file" xlink:type="simple">https://binary.pensoft.net/fig/413845</uri></graphic></fig></tp:treatment-sec><tp:treatment-sec sec-type="phenology" id="SECID0EEKBG"><title>Phenology.</title><p>Flowering in February to March; fruiting from April to July.</p></tp:treatment-sec><tp:treatment-sec sec-type="material" id="SECID0EJKBG"><title>Additional specimens examined.</title><p>China. Yunnan: Kun-man, Xiao-meng-yang, 27 April 1957, <italic>Yunnan Exped. 9527</italic> (IBSC, KUN, PE); Man-xi, Menghai, 16 March 2016, <italic>Y.H. Tan MH1603</italic> (HITBC, IBSC); 5 March 2019, <italic>B. Xue &amp; H.B. Ding 311</italic>, <italic>312</italic>, <italic>313</italic> (HITBC, IBSC, KUN).</p></tp:treatment-sec><tp:treatment-sec sec-type="Preliminary IUCN conservation status" id="SECID0EZKBG"><title>Preliminary IUCN conservation status.</title><p>CR A2ac, C2(a)(i) (<xref ref-type="bibr" rid="B20">IUCN 2012</xref>). <italic><tp:taxon-name><tp:taxon-name-part taxon-name-part-type="genus" reg="Polyalthiopsis">Polyalthiopsis</tp:taxon-name-part> <tp:taxon-name-part taxon-name-part-type="species" reg="verrucipes">verrucipes</tp:taxon-name-part></tp:taxon-name></italic> was assessed as EN A2c by the <xref ref-type="bibr" rid="B8">China Plant Specialist Group (2004)</xref>. Prior to this study, <italic><tp:taxon-name><tp:taxon-name-part taxon-name-part-type="genus" reg="Polyalthia">P.</tp:taxon-name-part> <tp:taxon-name-part taxon-name-part-type="species" reg="verrucipes">verrucipes</tp:taxon-name-part></tp:taxon-name></italic> was only represented in herbaria by two collections from Yunnan, China (two localities, both of which have subsequently been severely deforested). Our field survey in 2016 identified one population with dozens of individuals of dbh ca. 10 cm and dozens of young treelets in Manxi village, Menghai County. We made a second visit to the location in 2019 and found only a few individuals with dbh larger than 10 cm and few treelets. Herbicide had been used in that location. The bark at the bottoms of the tree trunks was damaged. The local farmers appear to clear the forests in this way for tea plantation and it is anticipated that the trees with damaged bark could not survive. We hope additional undocumented sub-populations will be found and protected, although further field investigation is needed to better understand the current status of populations. At present, we recommend that this species be regarded as critically endangered (CR) based on current IUCN Red List Categories and Criteria (<xref ref-type="bibr" rid="B20">IUCN 2012</xref>).</p></tp:treatment-sec><tp:treatment-sec><!--Section generated to contain objects referenced in tp:taxon-treatment.--><fig id="F2" position="float" orientation="portrait"><object-id xmlns:xlink="http://www.w3.org/1999/xlink" content-type="doi" xlink:type="simple">10.3897/phytokeys.148.50929.figure2</object-id><object-id xmlns:xlink="http://www.w3.org/1999/xlink" content-type="arpha" xlink:type="simple">498BA434-B0D2-5B8D-A4F5-58F725FAB494</object-id><label>Figure 2.</label><caption><p>Morphological comparison between <italic><tp:taxon-name><tp:taxon-name-part taxon-name-part-type="genus" reg="Polyalthiopsis">Polyalthiopsis</tp:taxon-name-part> <tp:taxon-name-part taxon-name-part-type="species" reg="chinensis">chinensis</tp:taxon-name-part></tp:taxon-name></italic> and <italic><tp:taxon-name><tp:taxon-name-part taxon-name-part-type="genus" reg="Polyalthia">P.</tp:taxon-name-part> <tp:taxon-name-part taxon-name-part-type="species" reg="verrucipes">verrucipes</tp:taxon-name-part></tp:taxon-name></italic><bold>A</bold> type specimen of <italic><tp:taxon-name><tp:taxon-name-part taxon-name-part-type="genus" reg="Polyalthia">P.</tp:taxon-name-part> <tp:taxon-name-part taxon-name-part-type="species" reg="chinensis">chinensis</tp:taxon-name-part></tp:taxon-name></italic> (<italic>Qinghai-Xizang Exped. 74-4451</italic>, PE) <bold>B</bold> infloresence of <italic><tp:taxon-name><tp:taxon-name-part taxon-name-part-type="genus" reg="Polyalthia">P.</tp:taxon-name-part> <tp:taxon-name-part taxon-name-part-type="species" reg="chinensis">chinensis</tp:taxon-name-part></tp:taxon-name></italic> (<italic>Qinghai-Xizang Exped. 74-4451</italic>, PE) <bold>C</bold> type specimen of <italic><tp:taxon-name><tp:taxon-name-part taxon-name-part-type="genus" reg="Polyalthia">P.</tp:taxon-name-part> <tp:taxon-name-part taxon-name-part-type="species" reg="verrucipes">verrucipes</tp:taxon-name-part></tp:taxon-name></italic> (<italic>C. W. Wang 76321</italic>, A) <bold>D</bold> inflorescence of <italic><tp:taxon-name><tp:taxon-name-part taxon-name-part-type="genus" reg="Polyalthia">P.</tp:taxon-name-part> <tp:taxon-name-part taxon-name-part-type="species" reg="verrucipes">verrucipes</tp:taxon-name-part></tp:taxon-name></italic> (<italic>B. Xue &amp; H.B. Ding 311</italic>, IBSC) <bold>E</bold> adaxial leaf surface of <italic><tp:taxon-name><tp:taxon-name-part taxon-name-part-type="genus" reg="Polyalthia">P.</tp:taxon-name-part> <tp:taxon-name-part taxon-name-part-type="species" reg="chinensis">chinensis</tp:taxon-name-part></tp:taxon-name></italic> (<italic>Qinghai-Xizang Exped. 74-4451</italic>, KUN) <bold>F</bold> abaxial leaf surface of <italic><tp:taxon-name><tp:taxon-name-part taxon-name-part-type="genus" reg="Polyalthia">P.</tp:taxon-name-part> <tp:taxon-name-part taxon-name-part-type="species" reg="chinensis">chinensis</tp:taxon-name-part></tp:taxon-name></italic> (<italic>Qinghai-Xizang Exped. 74-4451</italic>, KUN) <bold>G</bold> adaxial leaf surface of <italic><tp:taxon-name><tp:taxon-name-part taxon-name-part-type="genus" reg="Polyalthia">P.</tp:taxon-name-part> <tp:taxon-name-part taxon-name-part-type="species" reg="verrucipes">verrucipes</tp:taxon-name-part></tp:taxon-name></italic> (<italic>Yunnan Exped. 9527</italic>, KUN) <bold>H</bold> abaxial leaf surface of <italic><tp:taxon-name><tp:taxon-name-part taxon-name-part-type="genus" reg="Polyalthia">P.</tp:taxon-name-part> <tp:taxon-name-part taxon-name-part-type="species" reg="verrucipes">verrucipes</tp:taxon-name-part></tp:taxon-name></italic> (<italic>Yunnan Exped. 9527</italic>, KUN).</p></caption><graphic xmlns:xlink="http://www.w3.org/1999/xlink" xlink:href="phytokeys-148-071-g002.jpg" position="float" orientation="portrait" xlink:type="simple" id="oo_413842.jpg"><uri content-type="original_file" xlink:type="simple">https://binary.pensoft.net/fig/413842</uri></graphic></fig><fig id="F3" position="float" orientation="portrait"><object-id xmlns:xlink="http://www.w3.org/1999/xlink" content-type="doi" xlink:type="simple">10.3897/phytokeys.148.50929.figure3</object-id><object-id xmlns:xlink="http://www.w3.org/1999/xlink" content-type="arpha" xlink:type="simple">966C92A7-609F-5BF9-92A3-5A548FA3349E</object-id><label>Figure 3.</label><caption><p>Morphology of <italic><tp:taxon-name><tp:taxon-name-part taxon-name-part-type="genus" reg="Polyalthiopsis">Polyalthiopsis</tp:taxon-name-part> <tp:taxon-name-part taxon-name-part-type="species" reg="verrucipes">verrucipes</tp:taxon-name-part></tp:taxon-name></italic> comb. nov. <bold>A</bold> trunk, showing greyish bark <bold>B</bold> a branch, showing the leaf lamina <bold>C</bold> adaxial leaf surface, showing the raised midrib <bold>D</bold> close-up of the abaxial surface of dried leaf, showing glands <bold>E</bold> petiole with transverse striations when dried <bold>F</bold> lateral view of the flower <bold>G</bold> top view of the flower <bold>H</bold> bottom view of the flower <bold>I</bold> adaxial and abaxial view of the stamen <bold>J</bold> carpel <bold>K</bold> longitudinal section of a developing carpel, showing two developing ovules <bold>L</bold> developing young fruits <bold>M</bold> single dried monocarp, showing the two seeds 01187409 (<italic>C. W. Wang 76321</italic>, PE) <bold>N</bold> cylindrical seed, showing longitudinal groove around circumference (<italic>C. W. Wang 76321</italic>, PE). – Photos: <bold>A, C–E, I–N</bold>, by Bine Xue; <bold>B</bold>, by Yun-Hong Tan; <bold>G–H</bold> by Hong-Bo Ding.</p></caption><graphic xmlns:xlink="http://www.w3.org/1999/xlink" xlink:href="phytokeys-148-071-g003.jpg" position="float" orientation="portrait" xlink:type="simple" id="oo_413843.jpg"><uri content-type="original_file" xlink:type="simple">https://binary.pensoft.net/fig/413843</uri></graphic></fig></tp:treatment-sec><ref-list><ref id="B20"><mixed-citation xmlns:xlink="http://www.w3.org/1999/xlink" xlink:type="simple"><institution xlink:type="simple">IUCN</institution> (<year>2012</year>) <source>IUCN Red List Categories and Criteria: version 3.1. Second edition.</source><publisher-name>IUCN</publisher-name>, <publisher-loc>Gland, Switzerland and Cambridge, UK</publisher-loc>, <size units="page">32 pp</size>.</mixed-citation></ref><ref id="B8"><mixed-citation xmlns:xlink="http://www.w3.org/1999/xlink" xlink:type="simple"><institution xlink:type="simple">China Plant Specialist Group</institution> (<year>2004</year>) <italic><tp:taxon-name><tp:taxon-name-part taxon-name-part-type="genus">Polyalthia</tp:taxon-name-part> <tp:taxon-name-part taxon-name-part-type="species">verrucipes</tp:taxon-name-part></tp:taxon-name></italic>. The IUCN Red List of Threatened Species 2004: e.T46415A11053994. <ext-link xlink:type="simple" ext-link-type="doi" xlink:href="10.2305/IUCN.UK.2004.RLTS.T46415A11053994.en">https://doi.org/10.2305/IUCN.UK.2004.RLTS.T46415A11053994.en</ext-link></mixed-citation></ref></ref-list></tp:taxon-treatment>
